# Supplementary material for: RNF4 interacts with multiSUMOylated ETV4
Source: Wellcome Open Res. 2017 Feb 17;1:3. Originally published 2016 Nov 15. [Version 2] doi: 10.12688/wellcomeopenres.9935.2 (PMC5445624; doi:10.12688/wellcomeopenres.9935.2)
Supplement: Raw Data for Figures 1 & 2 — Figure 1 raw data. The complete western blots are shown and the areas taken for inclusion in the panels in Figure 1 are highlighted (indicated by boxes). Figure 2A and C. Raw data. The complete western blots are shown and the areas taken for inclusion in the panels in Figure 2 are highlighted (indicated by boxes). Figure 2B. Raw data. The complete western blots are shown and the areas taken for inclusion in the panels in Fig. 2 are highlighted (indicated by boxes). [file wellcomeopenres-1-11629-s0000.tgz]

Archive with 1 entries (1 files):
- Raw_data_paper_revised.pptx
